# Supplementary material for: Comparative Phytochemical Analysis of Aronia melanocarpa L. Fruit Juices on Bulgarian Market
Source: Plants (Basel). 2022 Jun 22;11(13):1655. doi: 10.3390/plants11131655 (PMC9269608; doi:10.3390/plants11131655)
Supplement: Supplementary file 1 [file plants-11-01655-s001.zip]

Archive with 1 entries (1 files):
- plants-1787522-supplementary.pdf
